# Supplementary material for: Ceftazidime resistance in Pseudomonas aeruginosa is multigenic and complex
Source: PLoS One. 2023 May 16;18(5):e0285856. doi: 10.1371/journal.pone.0285856 (PMC10187892; doi:10.1371/journal.pone.0285856)
Supplement: S1 File — (XLSX) [file pone.0285856.s001.xlsx]

## Sheet: Read Me
This file comprises supplementary data for the article "Ceftazidime resistance in Pseudomonas aeruginosa is multigenic and complex" (Ramsay, K. et al.).
Table S1. Primers used in this study
Table S2. MICs and mutated genes for ceftazidime-selected experimentally evolved mutants of strain PAO1
Table S3. MICs and mutated genes for ceftazidime-selected experimentally evolved mutants of strain PA14
Table S4. Cetazidime MIC values for individual biological replicates of engineered mutants
Table S5. Meropenem MIC values for individual biological replicates of engineered mutants
Table S6. MIC values for individual biological replicates of PAO1 transposon-containing mutants
Table S7. Ceftazidime-resistant and -senstive isolates analysed for the presence of likely function-altering sequence variants

## Sheet: Supplementary Table S1
Table S1. Primers used in this study.
gene/mutation	internal primer F (sequencing) - name	internal primer F - sequence	internal primer R (sequencing) - name	internal primer R (sequencing) - sequence
dacB	dacB_internal_Fwd	CAAGTCGCTGCGTACTCTTG	dacB_internal_Rvs	ACGTCGGCGTTGTAGTAGGT
mplG(7-8)	mplG_internal_Fwd	GATCGTAGCCCTGCATCAAC	mplG_internal_Rvs	ATCCACGTACTCGGCATCTG
ampC G242R	ampCG242R_FWD	TCATGGAGCAGCAAGTGTTC	ampC_G242R_RVS	TCGCCGACCTTGTAGTAACC
ampC P180L	ampC_P180L_FWD	CAGAAGGACCAGGCACAGAT	ampC_P180L_RVS	GAACACTTGCTGCTCCATGA
nalD T11N	T11N_Forward_Int	ATTCGACTACCCAGCACAGC	T11N_Reverse_Int	GTATGGGACACGCCCTTTT
NalD T158P	T158P_Forward_Int	GAACGCAACAACGCCTTC	T158P_Reverse_Int	GCAACCAGTCGTTGAACAGG
gene/mutation	external primer F - name	external primer F - sequence	external primer R - name	external primer R - sequence
dacB	dacB_RS_F	GGGGGATCCAGGGGTTTCGGAGTATTGCT	dacB_RS_R	GGGAAGCTTCCGATGGAGAGGAACAACTG
mplG(7-8)	mpl_G_RS_F	GGGGGATCCAGTCGTCGTAGAGGGTCACG	mpl_GRS_R	GGGAAGCTTCCTGATCGAGAGCGAACTGT
ampC G242R	ampC_FWD	GGGTCTAGATCGAAGGAGTCACACAGCAC	ampC_RVS	GGGGGATCCTTGAGCGACATCCTCTTCCT
ampC P180L		GGGTCTAGATCGAAGGAGTCACACAGCAC		GGGGGATCCTTGAGCGACATCCTCTTCCT
nalD T11N	T11N_Forward	GGGGGATCCCTCAGGGCTCCCAGTATCAG	T11N_Reverse	GGGGAGCTCAACTGCTCGCAGAGTTCGAT
nalD_T158P	T158P_Forward	GGGGGATCCATTCGACTACCCAGCACAGC	T158P_Reverse	GGGGAGCTCCGATCTGTGACGGGGAATAG

## Sheet: Supplementary Table S2
Table S2. MICs and mutated genes for ceftazidime-selected experimentally evolved mutants of strain PAO1
		Caftazidime MIC (mg/L) (R≥32)	512	128	512	256	512	256	256	128	512	256	256	128	256	1024	1024	4	8	4	16	64	4	16	4	16	32
		Meropenem MIC (mg/L) (R≥8)	2	4	2	4	8	2	4	4	2	16	16	8	8	4	4	2	4	4	16	16	2	2	8	16	16
gene	PAO1 locus tag	pseudo.com product description	PAO1_1	PAO1_2	PAO1_3	PAO1_4	PAO1_5	PAO1_6	PAO1_7	PAO1_8	PAO1_9	PAO1_10	PAO1_11	PAO1_12	PAO1_13	PAO1_14	PAO1_15	PAO1_16*	PAO1_17*	PAO1_18*	PAO1_19*	PAO1_20*	PAO1_21	PAO1_22	PAO1_23	PAO1_24	PAO1_25
dacB	PA3047	probable D-alanyl-D-alanine carboxypeptidase	Δ13 bp	Δ5 bp	Δ13 bp	Δ13 bp	D176A	D176A	Δ13 bp	Δ5 bp	Δ13 bp	Δ5 bp	Δ5 bp	S177*	Δ13 bp	Δ13 bp	Δ13 bp
mpl	PA4020	UDP-N-acetylmuramate:L-alanyl-gamma-D-glutamyl-meso-diaminopimelate ligase	Δ3 bp	+1 bp	Δ3 bp	Δ3 bp			Δ3 bp		Δ3 bp	+1 bp	+1 bp		Δ3 bp	Δ3 bp	Δ3 bp					Δ16 bp
wapH	PA5004	WapH	+1 bp		+1 bp	+1 bp			+1 bp		+1 bp	P282Q	P282Q		+1 bp	+1 bp	+1 bp
ampC	PA4110	beta-lactamase precursor	G242R		G242R		P180L	P180L			G242R					G242R	G242R
nalD	PA3574	NalD (TetR family transcriptional regulator )		T158P								T158P	T158P	T11N												T158P
infA	PA2619	initiation factor	F22L		F22L						F22L					F22L	F22L
nil	PA4333	probable fumarase				Δ1 bp			Δ1 bp		Δ6 bp					Δ11 bp	Δ6 bp
nil	PA1767	hypothetical protein				+6 bp			+6 bp				+6 bp					Δ6 bp
phoQ	PA1180	two-component sensor PhoQ					V260G	V260G																		V260G
wbpL	PA3145	glycosyltransferase WbpL (group 4 glycosyl transferase)								Δ1 bp								+1 bp			Δ1 bp
sltB1	PA4001	soluble lytic transglycosylase B					Δ1 bp	Δ1 bp						Δ1 bp
clpA	PA2620	ATP-dependent Clp protease, ATP-binding subunit ClpA						+1 bp		Δ1 bp
spoT	PA5338	guanosine-3',5'-bis(diphosphate) 3'-pyrophosphohydrolase																	Δ6 bp					+6 bp
nil	PA0747/PA0749	probable aldehyde dehydrogenase /hypothetical protein																							Δ24 bp		Δ24 bp
vacJ	PA2800	VacJ										Q136*							T50P
nil	PA2982	conserved hypothetical protein																							F32L		F32L
rpsA	PA3162	30S ribosomal protein S1															Δ12 bp									D215G
nil	PA3172	probable hydrolase				Δ2 bp			Δ2 bp
ilvC	PA4694	ketol-acid reductoisomerase																							+10 bp		+10 bp
ssg	PA5001	cell surface-sugar biosynthetic glycosyltransferase, Ssg		G115V										V7F
pilP	PA5041	type 4 fimbrial biogenesis protein PilP										Δ41 bp	Δ41 bp
clpS	PA2621	ATP-dependent Clp protease adaptor protein ClpS										Δ24 bp
pepA	PA3831	leucine aminopeptidase (leucyl aminopeptidase )				D432N
deletion	PA2006-PA2151									Δ173,055 bp
deletion	PA2010-PA2221																		Δ243,904 bp
deletion	PA1938-PA1972																			Δ36,019 bp
deletion	PA1978-PA2409																			Δ528,137 bp
deletion	PA1818-PA2566																				Δ925,144 bp
deletion	PA1822-PA2455																						Δ774,905 bp
deletion	PA1861-PA2039																							Δ208,298 bp
deletion	PA2008-PA2229																									Δ255,172 bp
fha1	PA0081	Fha1																	+6 bp
ptsP	PA0337	phosphoenolpyruvate-protein phosphotransferase PtsP																								V124G
ilvD	PA0353	dihydroxy-acid dehydratase																			L205P
nil	PA0379	conserved hypothetical protein							W112*
creC	PA0464	two-component sensor CreC												A151V
nil	PA0663	hypothetical protein														S88I
nil	PA0760	conserved hypothetical protein													Δ1 bp
relA	PA0934	GTP pyrophosphokinase																	E296*
ccmA	PA1475	heme exporter protein CcmA										Δ1 bp
dnaX	PA1532	DNA polymerase subunits gamma and tau																								+6 bp
fabA	PA1610	beta-hydroxydecanoyl-ACP dehydrase														P31H
nil	PA1766	hypothetical protein													Δ10 bp
purB	PA2629	adenylosuccinate lyase												G181D
rne	PA2976	ribonuclease E										E13K
nil	PA3047/PA3048	probable D-alanyl-D-alanine carboxypeptidase/ conserved hypothetical protein																				Δ2,573 bp
nil	PA3157	probable acetyltransferase																	Δ1 bp
cpxS	PA3206	CpxS																				+6 bp
cyaB	PA3217	CyaB																						D286A
rnt	PA3528	ribonuclease T													L205R
argF	PA3537	ornithine carbamoyltransferase, anabolic																						L67L
nrdR	PA4057	NrdR																			S105*
nil	PA4191	isopenicillin-N synthase																								V147V
rpsK	PA4240	30S ribosomal protein S11					+6 bp
rpoC	PA4269	DNA-directed RNA polymerase beta* chain																		Δ6 bp
ftsQ	PA4409	cell division protein FtsQ		Q182E
rpoN	PA4462	RNA polymerase sigma-54 factor																	W348*
pilW	PA4552	type 4 fimbrial biogenesis protein PilW																								C115Y
purA	PA4938	adenylosuccinate synthetase						T245A
argS	PA5051	arginyl-tRNA synthetase											V440E
nil	PA5438	probable transcriptional regulator																Δ9 bp
* Derived from PAO1 containing the lacZ gene

## Sheet: Supplementary Table S3
Table S3. MICs and mutated genes for ceftazidime-selected experimentally evolved mutants of strain PA14
			Caftazidime MIC (mg/L) (R≥32)	1024	512	512/1024	1024	512	1024	512	512	32/64	16
			Meropenem MIC (mg/L) (R≥8)	16	32	16	16	32	8	8	32	2	32
gene (pseudo.com)	PA14 locus tag (pseudo.com)	PAO1 locus tag	pseudo.com product description	PA14_01	PA14_02	PA14_03	PA14_04	PA14_05	PA14_06	PA14_07	PA14_08	PA14_09	PA14_10
phoQ	PA14_49170	PA1180	two-component sensor PhoQ	Δ1 bp	Δ1 bp	V260G	Δ1 bp	Δ1 bp		Δ1 bp	Δ1 bp		V260G
mpl	PA14_11845	PA4020	UDP-N-acetylmuramate:L-alanyl-gamma-D-glutamyl-meso-diaminopimelate ligase	Δ1 bp		Δ3 bp			Δ3 bp	E316G	Δ12 bp	+1 bp
clpA	PA14_30230	PA2620	ATP-dependent Clp protease, ATP-binding subunit ClpA	+1 bp	G505S	Δ1 bp		V223G		+4 bp	V223G
dacB	PA14_24690	PA3047	probable D-alanyl-D-alanine carboxypeptidase		+1 bp				Δ131 bp	G366C		Δ161 bp
wbpL	PA14_23460 (orfN)	PA3145	glycosyltransferase WbpL (group 4 glycosyl transferase)		Δ1 bp		Δ1 bp	Δ1 bp					+1 bp
nalD	PA14_18080	PA3574	NalD (TetR family transcriptional regulator )			T11N				T11N	T11N
hepP	PA14_23430	Not applicable*	HepP			D382A				D382A	D382A
mexB	PA14_05540	PA0426	RND multidrug efflux transporter MexB		A665V		A42P	A42P
ampR	PA14_10800	PA4109	transcriptional regulator AmpR				D135N	D135N
minC	PA14_22040	PA3243	septum formation inhibitor		T53P		T53P
nalC	PA14_16280	PA3678	transcriptional regulator				Δ1 bp	Δ1 bp
nil	PA14_55770	PA4292	phosphate transporter			G391S					Δ72 bp
pgi	PA14_62620	PA4732	glucose-6-phosphate isomerase				W381R	W381R
tatC	PA14_66980	PA5070	sec-independent protein translocase TatC				Δ12 bp		Δ12 bp
ampC	PA14_10790	PA4110	beta-lactamase precursor			V239A
spoT	PA14_70470	PA5338	guanosine-3',5'-bis(diphosphate) 3'-pyrophosphohydrolase						Δ6 bp
clpS	PA14_30210	PA2621	ATP-dependent Clp protease adaptor protein ClpS									Δ1 bp
pepA	PA14_14470	PA3831	leucine aminopeptidase (leucyl aminopeptidase )						G181D
deletion	PA14_35950-gnyD	deletion		Δ227,798 bp
deletion	PA14_31250-PA14_35730	deletion				Δ460,166 bp
deletion	PA14_35860-PA14_39470	deletion				Δ320,187 bp
deletion	PA14_37830-PA14_40040	deletion							Δ194,006 bp
deletion	PA14_35860-PA14_39470	deletion								Δ320,187 bp
deletion	PA14_35860-PA14_39470	deletion									Δ320,187 bp
deletion	PA14_36050-PA14_39440	deletion										Δ298,248 bp
orfE	PA14_23390	Not applicable	polysaccharide biosynthesis protein									Δ1 bp
orfH	PA14_23380	Not applicable	UDP-N-acetyl-D-mannosaminuronate dehydrogenase										V32G
PA14_52320 to PA14_52330 (intergenic)		nil/PA0922	tRNA_Met/hypothetical protein									C→A
pyrB	PA14_05260	PA0402	aspartate carbamoyltransferase										+1 bp
mexR	PA14_24690	PA0424	multidrug resistance operon repressor MexR		+1 bp
oprH	PA14_49200	PA1178	PhoP/Q and low Mg2+ inducible outer membrane prote										A142V
ccoP1	PA14_44400	PA1552	cytochrome c oxidase, cbb3-type subunit III							+8 bp
nuoB/nuoA	PA14_30010/PA14_30020	PA2638/PA2637	NADH dehydrogenase subunit B/ NADH dehydrogenase subunit A				Δ446 bp
ispA	PA14_11560	PA4043	geranyltranstransferase	+2 bp
thiL	PA14_11460	PA4051	thiamine monophosphate kinase									Δ1 bp
colR	PA14_56950	PA4381	two-component response regulator	F92V
nil	PA14_57890	PA4457	hypothetical protein						D8D
ptsN	PA14_57960	PA4464	nitrogen regulatory IIA protein		Δ1 bp
ampD	PA14_58670	PA4522	N-acetyl-anhydromuranmyl-L-alanine amidase		R11P
mqoB	PA14_61400	PA4640	malate:quinone oxidoreductase								Δ12 bp
ilvI	PA14_62160	PA4696	acetolactate synthase 3 catalytic subunit							P156L
dnpA	PA14_66140	PA5002	de-N-acetylase involved in persistence, DnpA	Δ20 bp
nil	PA14_68670	PA5198	carboxypeptidase	W100*
nil	PA14_69150	PA5237	hypothetical protein					C36*
algC	PA14_70270	PA5322	phosphomannomutase		D652G
*Not applicable: no homologue in strain PAO1 genome

## Sheet: Supplementary Table S4
Table S4. Cetazidime MIC values for individual biological replicates of engineered mutants.
	Minimum inhibitory concentration (MIC) values for ceftazidime for individual biological replicates																										Median		Mean
Strain PAO1	1	1	1	2	1	1	1	1	1	1	1	1	1	1	1	1	1	1	2	2	1	1	1	1	1		1		1.12
Engineered mutants
dacBΔ13	16	16	16	16	16	16	16	16	16	16	16	16															16		16
mplinsG	1	1	1	1	1	1																					1		1
nalCinsC	4	4	4																								4		4
nalDT11N	2	4	4	2	4	4	2	4	4	1	4	4															4		3.25
nalDT158P	2	2	2	2	2	2	2	2	2	2	2	2															2		2
ampCP180L	2	2	1	2	2	1	2	2	1	2	2	1	1	1	1												2		1.53333
ampCG242R	2	2	1	2	2	1	2	2	1																		2		1.66667
mexR Q128	4	4	4																								4		4
dacBΔ13 ampCP180L	32	32	32	64																							32		40
dacBΔ13 ampCG242R	64	64	64																								64		64
dacBΔ13 mplinsG	16	32	32	64	32	32	16	32																			32		32
dacBΔ13 nalDT11N	16	16	16	16	16	16	16	16	16	16	16	16															16		16
dacBΔ13 nalDT158P	16	16	16	16	16	16																					16		16
mplinsG ampCP180L	1	1	2	1	1	1	2	2																			1		1.375
mplinsG ampCG242R	2	2	2	2	4	1	1																				2		2
mplinsG nalDT11N	2	2	2	2	2	2	2	2	2	2	2	2															2		2
mplinsG nalDT158P	2	2	2	2	2	2	2	2	2																		2		2
ampCP180L nalDT11N	2	2	2	2	2	4	2																				2		2.28571
ampCP180L nalDT158P	1	1	2	1	1	1																					1		1.16667
ampCG242R nalDT11N	4	4	4	4	4	4	4	4	4																		4		4
ampCG242R nalDT158P	2	2	1	2	2	2	2	2	2	2																	2		1.9
dacBΔ13 mplinsG ampCG242R	64	64	64	64	64	64	64	64	64	64	64	64															64		64
dacBΔ13 mplinsG nalDT11N	16	16	16	16	16	16	16	32	32																		16		19.5556
mplinsG ampCG242R nalDT11N	4	4	4	4	4	4	4	4	4																		4		4

## Sheet: Supplementary Table S5
Table S5. Meropenem MIC values for individual biological replicates of engineered mutants.
	Minimum inhibitory concentration (MIC) values for meropenem for individual biological replicates																						Median
Strain PAO1	0.5	0.5	0.5	1	1	1	1	1	1	0.5	0.5	0.5	0.5	0.5	0.5	0.5	1	1	1	1	1		1
Engineered mutants
dacBΔ13	0.5	1	1	0.5	1	1	1	1	1	1	1	1											1
mplinsG	1	1	1	1	1	1																	1
nalCinsC	2	2	2	2	2	2																	2
nalDT11N	2	2	2	2	2	2	2	2	2	2													2
nalDT158P	1	1	1	1	1	1	1	1															1
ampCP180L	1	1	1	1	1	1	1	1	1	0.5	0.5	0.5											1
ampCG242R	1	2	1	1	2	1	1	2	1														1
mexR Q128	2	2	2	2	2	2																	2
dacBΔ13 ampCP180L	0.5	0.5	0.5	0.5	0.5	0.5	0.5																0.5
dacBΔ13 ampCG242R	1	1	1	1	1	1	1																1
dacBΔ13 mplinsG	0.5	0.5	1	2	1	1	2																1
dacBΔ13 nalDT11N	2	2	2	2	2	2	2																2
dacBΔ13 nalDT158P	1	1	1	1	1	1																	1
mplinsG ampCP180L	1	1	1	1	1	1	0.5	0.5	1	1	1												1
mplinsG ampCG242R	2	2	2	2	2	2	0.5																2
mplinsG nalDT11N	4	2	2	2	4	2	2	2															2
mplinsG nalDT158P	2	2	2	2	2	2	2																2
ampCP180L nalDT11N	2	2	2	2	2	2	2	2	2	2													2
ampCP180L nalDT158P	1	1	1	1	1	1																	1
ampCG242R nalDT11N	1	1	1	2	1	1	2	1	2														1
ampCG242R nalDT158P	0.5	1	1	0.5	1	1	0.5																1
dacBΔ13 mplinsG ampCG242R	0.5	0.5	0.5	0.5	0.5	0.5	0.5	0.5	0.5	1	1	1											0.5
dacBΔ13 mplinsG nalDT11N	2	2	2	2	2	2	2	4	4														2
mplinsG ampCG242R nalDT11N	2	4	2	2	4	2	4	4	4														4

## Sheet: Supplementary Table S6
Table S6. MIC values for individual biological replicates of PAO1 transposon-containing mutants.
Gene	Mutant*	MIC values for ceftazidime for individual biological replicates					Median
dacB	PW6112	16	16	16	16		16
mpl	PW7798	1	1	2	1		1
mpl	PW7799	1	1	2	1		1
nalD	PW7067	1	1	2	1		1
nalD	PW7066	4	2	4	2		3
ampC	PW7954	2	1	2	1		1.5
ampC	PW7953	2	1	2	1		1.5
mexR	PW9404	4	4	2	4		4
mexR	PW1776	2	2	2	2		2
mexR	PW1777	4	4	4	4		4
Gene	Mutant	MIC values for ceftazidime for individual biological replicates					Median
dacB	PW6112	16	16	16	16		16
mpl	PW7798	1	1	2	1		1
mpl	PW7799	1	1	2	1		1
nalD	PW7067	1	1	2	1		1
nalD	PW7066	4	2	4	2		3
ampC	PW7954	2	1	2	1		1.5
ampC	PW7953	2	1	2	1		1.5
mexR	PW9404	4	4	2	4		4
mexR	PW1776	2	2	2	2		2
mexR	PW1777	4	4	4	4		4
*Transposon mutant in the library of Held et al. (Held K, Ramage E, Jacobs M et al. Sequence-verified two-allele transposon mutant library for Pseudomonas aeruginosa PAO1. J Bacteriol. 2012; 194: 6387-9.)

## Sheet: Supplementary Table S7
Table S7. Ceftazidime-resistant and -senstive isolates analysed for the presence of likely function-altering sequence variants
Isolate	Phenotype	BioProject	BioSample	Reference
CH4745	resistant	PRJNA526797	SAMN11110421	1
CH4757	resistant	PRJNA526797	SAMN11110423	1
CH4766	resistant	PRJNA526797	SAMN11110424	1
CH4780	resistant	PRJNA526797	SAMN11110425	1
CH4840	resistant	PRJNA526797	SAMN11110427	1
CH4877	resistant	PRJNA526797	SAMN11110430	1
CH4878	resistant	PRJNA526797	SAMN11110431	1
CH4916	resistant	PRJNA526797	SAMN11110434	1
CH5066	resistant	PRJNA526797	SAMN11110439	1
CH5159	resistant	PRJNA526797	SAMN11110440	1
CH5174	resistant	PRJNA526797	SAMN11110441	1
CH5182	resistant	PRJNA526797	SAMN11110442	1
CH5193	resistant	PRJNA526797	SAMN11110443	1
CH5206	resistant	PRJNA526797	SAMN11110444	1
CH5291	resistant	PRJNA526797	SAMN11110447	1
CH5363	resistant	PRJNA526797	SAMN11110452	1
CH5462	resistant	PRJNA526797	SAMN11110455	1
CH5531	resistant	PRJNA526797	SAMN11110459	1
CH5591	resistant	PRJNA526797	SAMN11110463	1
CH5621	resistant	PRJNA526797	SAMN11110466	1
CH5666	resistant	PRJNA526797	SAMN11110468	1
CH5695	resistant	PRJNA526797	SAMN11110470	1
ESP002	resistant	PRJNA526797	SAMN11110471	1
ESP012	resistant	PRJNA526797	SAMN11110477	1
ESP023	resistant	PRJNA526797	SAMN11110483	1
ESP025	resistant	PRJNA526797	SAMN11110485	1
ESP027	resistant	PRJNA526797	SAMN11110486	1
ESP064	resistant	PRJNA526797	SAMN11110512	1
ESP068	resistant	PRJNA526797	SAMN11110515	1
ESP069	resistant	PRJNA526797	SAMN11110516	1
ESP070	resistant	PRJNA526797	SAMN11110517	1
ESP072	resistant	PRJNA526797	SAMN11110519	1
ESP073	resistant	PRJNA526797	SAMN11110520	1
ESP074	resistant	PRJNA526797	SAMN11110521	1
ESP076	resistant	PRJNA526797	SAMN11110523	1
ESP078	resistant	PRJNA526797	SAMN11110525	1
ESP088	resistant	PRJNA526797	SAMN11110531	1
F1688	resistant	PRJNA526797	SAMN11110534	1
F1689	resistant	PRJNA526797	SAMN11110535	1
F1697	resistant	PRJNA526797	SAMN11110536	1
F1706	resistant	PRJNA526797	SAMN11110537	1
F1712	resistant	PRJNA526797	SAMN11110538	1
F1724	resistant	PRJNA526797	SAMN11110539	1
F1727	resistant	PRJNA526797	SAMN11110540	1
F1741	resistant	PRJNA526797	SAMN11110541	1
F1745	resistant	PRJNA526797	SAMN11110542	1
F1746	resistant	PRJNA526797	SAMN11110543	1
F1747	resistant	PRJNA526797	SAMN11110544	1
F1748	resistant	PRJNA526797	SAMN11110545	1
F1752	resistant	PRJNA526797	SAMN11110546	1
F1754	resistant	PRJNA526797	SAMN11110547	1
F1757	resistant	PRJNA526797	SAMN11110548	1
F1758	resistant	PRJNA526797	SAMN11110549	1
F1760	resistant	PRJNA526797	SAMN11110551	1
F1763	resistant	PRJNA526797	SAMN11110552	1
F1764	resistant	PRJNA526797	SAMN11110553	1
F1775	resistant	PRJNA526797	SAMN11110554	1
F1787	resistant	PRJNA526797	SAMN11110555	1
F1789	resistant	PRJNA526797	SAMN11110556	1
F1795	resistant	PRJNA526797	SAMN11110557	1
F1801	resistant	PRJNA526797	SAMN11110561	1
F1810	resistant	PRJNA526797	SAMN11110562	1
F1894	resistant	PRJNA526797	SAMN11110572	1
F1968	resistant	PRJNA526797	SAMN11110574	1
F1979	resistant	PRJNA526797	SAMN11110575	1
F1983	resistant	PRJNA526797	SAMN11110576	1
F1997	resistant	PRJNA526797	SAMN11110577	1
F2000	resistant	PRJNA526797	SAMN11110578	1
F2003	resistant	PRJNA526797	SAMN11110579	1
F2005	resistant	PRJNA526797	SAMN11110580	1
F2006	resistant	PRJNA526797	SAMN11110581	1
F2010	resistant	PRJNA526797	SAMN11110582	1
F2020	resistant	PRJNA526797	SAMN11110584	1
F2040	resistant	PRJNA526797	SAMN11110589	1
F2045	resistant	PRJNA526797	SAMN11110591	1
F2054	resistant	PRJNA526797	SAMN11110592	1
F2055	resistant	PRJNA526797	SAMN11110593	1
F2064	resistant	PRJNA526797	SAMN11110596	1
F2073	resistant	PRJNA526797	SAMN11110598	1
F2075	resistant	PRJNA526797	SAMN11110599	1
F2097	resistant	PRJNA526797	SAMN11110603	1
F2098	resistant	PRJNA526797	SAMN11110604	1
F2119	resistant	PRJNA526797	SAMN11110605	1
F2137	resistant	PRJNA526797	SAMN11110607	1
F2148	resistant	PRJNA526797	SAMN11110608	1
F2165	resistant	PRJNA526797	SAMN11110609	1
F2166	resistant	PRJNA526797	SAMN11110610	1
F2167	resistant	PRJNA526797	SAMN11110611	1
F2234	resistant	PRJNA526797	SAMN11110618	1
F2235	resistant	PRJNA526797	SAMN11110619	1
F2236	resistant	PRJNA526797	SAMN11110620	1
F2240	resistant	PRJNA526797	SAMN11110621	1
M70563004	resistant	PRJNA526797	SAMN11110622	1
M70565254	resistant	PRJNA526797	SAMN11110624	1
M70565897	resistant	PRJNA526797	SAMN11110625	1
M70638412	resistant	PRJNA526797	SAMN11110629	1
M70647319	resistant	PRJNA526797	SAMN11110635	1
M70652746	resistant	PRJNA526797	SAMN11110637	1
MHH0985	resistant	PRJNA526797	SAMN11110643	1
MHH15083	resistant	PRJNA526797	SAMN11110648	1
MHH15103	resistant	PRJNA526797	SAMN11110649	1
MHH1525	resistant	PRJNA526797	SAMN11110653	1
MHH15817	resistant	PRJNA526797	SAMN11110656	1
MHH16050	resistant	PRJNA526797	SAMN11110657	1
MHH17441	resistant	PRJNA526797	SAMN11110672	1
MHH17501	resistant	PRJNA526797	SAMN11110673	1
MHH17546	resistant	PRJNA526797	SAMN11110674	1
MHH17767	resistant	PRJNA526797	SAMN11110675	1
MHH17783	resistant	PRJNA526797	SAMN11110676	1
MS2	resistant	PRJNA526797	SAMN11110680	1
PSAE2139	resistant	PRJNA526797	SAMN11110708	1
Vb20477	resistant	PRJNA526797	SAMN11110710	1
Vb3320	resistant	PRJNA526797	SAMN11110711	1
ZG205864	resistant	PRJNA526797	SAMN11110718	1
ZG322541	resistant	PRJNA526797	SAMN11110736	1
ZG5021922	resistant	PRJNA526797	SAMN11110738	1
ZG5048010	resistant	PRJNA526797	SAMN11110739	1
ZG5051896	resistant	PRJNA526797	SAMN11110740	1
ZG5089456	resistant	PRJNA526797	SAMN11110741	1
ZG8006959	resistant	PRJNA526797	SAMN11110742	1
ZG8038581181	resistant	PRJNA526797	SAMN11110743	1
ZG8510487	resistant	PRJNA526797	SAMN11110744	1
CF592_Iso2	resistant	PRJNA526797	SAMN11110332	1
CF609_Iso3	resistant	PRJNA526797	SAMN11110333	1
CH2522	resistant	PRJNA526797	SAMN11110336	1
CH2591	resistant	PRJNA526797	SAMN11110341	1
CH2608	resistant	PRJNA526797	SAMN11110344	1
CH2639	resistant	PRJNA526797	SAMN11110346	1
CH2660	resistant	PRJNA526797	SAMN11110349	1
CH2665	resistant	PRJNA526797	SAMN11110350	1
CH2706	resistant	PRJNA526797	SAMN11110364	1
CH2707	resistant	PRJNA526797	SAMN11110365	1
CH3173	resistant	PRJNA526797	SAMN11110383	1
CH3325	resistant	PRJNA526797	SAMN11110386	1
CH3570	resistant	PRJNA526797	SAMN11110391	1
CH3613	resistant	PRJNA526797	SAMN11110392	1
CH3648	resistant	PRJNA526797	SAMN11110393	1
CH4035	resistant	PRJNA526797	SAMN11110397	1
CH4411	resistant	PRJNA526797	SAMN11110399	1
CH4433	resistant	PRJNA526797	SAMN11110401	1
CH4443	resistant	PRJNA526797	SAMN11110403	1
CH4560	resistant	PRJNA526797	SAMN11110411	1
CH4584	resistant	PRJNA526797	SAMN11110412	1
CH4681	resistant	PRJNA526797	SAMN11110416	1
CH4703	resistant	PRJNA526797	SAMN11110418	1
CH4704	resistant	PRJNA526797	SAMN11110419	1
F2199	resistant	PRJNA526797	SAMN11110614	1
F2230	resistant	PRJNA526797	SAMN11110617	1
CH2500	sensitive	PRJNA526797	SAMN11110334	1
CH2527	sensitive	PRJNA526797	SAMN11110337	1
CH2543	sensitive	PRJNA526797	SAMN11110338	1
CH2582	sensitive	PRJNA526797	SAMN11110340	1
CH2598	sensitive	PRJNA526797	SAMN11110343	1
CH2657	sensitive	PRJNA526797	SAMN11110347	1
CH2672	sensitive	PRJNA526797	SAMN11110351	1
CH2677	sensitive	PRJNA526797	SAMN11110354	1
CH2678	sensitive	PRJNA526797	SAMN11110355	1
CH2685	sensitive	PRJNA526797	SAMN11110358	1
CH2687	sensitive	PRJNA526797	SAMN11110359	1
CH2690	sensitive	PRJNA526797	SAMN11110360	1
CH2698	sensitive	PRJNA526797	SAMN11110361	1
CH2713	sensitive	PRJNA526797	SAMN11110366	1
CH2735	sensitive	PRJNA526797	SAMN11110371	1
CH2747	sensitive	PRJNA526797	SAMN11110372	1
CH2939	sensitive	PRJNA526797	SAMN11110382	1
CH3177	sensitive	PRJNA526797	SAMN11110384	1
CH3462	sensitive	PRJNA526797	SAMN11110387	1
CH3484	sensitive	PRJNA526797	SAMN11110389	1
CH3549	sensitive	PRJNA526797	SAMN11110390	1
CH3882	sensitive	PRJNA526797	SAMN11110395	1
CH3906	sensitive	PRJNA526797	SAMN11110396	1
CH4549	sensitive	PRJNA526797	SAMN11110410	1
CH4591	sensitive	PRJNA526797	SAMN11110413	1
CH4602	sensitive	PRJNA526797	SAMN11110414	1
CH4634	sensitive	PRJNA526797	SAMN11110415	1
CH4733	sensitive	PRJNA526797	SAMN11110420	1
CH4755	sensitive	PRJNA526797	SAMN11110422	1
CH4860	sensitive	PRJNA526797	SAMN11110428	1
CH4862	sensitive	PRJNA526797	SAMN11110429	1
CH4891	sensitive	PRJNA526797	SAMN11110432	1
CH4914	sensitive	PRJNA526797	SAMN11110433	1
CH4992	sensitive	PRJNA526797	SAMN11110436	1
CH5052	sensitive	PRJNA526797	SAMN11110438	1
CH5262	sensitive	PRJNA526797	SAMN11110445	1
CH5334	sensitive	PRJNA526797	SAMN11110448	1
CH5356	sensitive	PRJNA526797	SAMN11110450	1
CH5362	sensitive	PRJNA526797	SAMN11110451	1
CH5432	sensitive	PRJNA526797	SAMN11110454	1
CH5464	sensitive	PRJNA526797	SAMN11110456	1
CH5550	sensitive	PRJNA526797	SAMN11110461	1
CH5596	sensitive	PRJNA526797	SAMN11110464	1
ESP003	sensitive	PRJNA526797	SAMN11110472	1
ESP004	sensitive	PRJNA526797	SAMN11110473	1
ESP006	sensitive	PRJNA526797	SAMN11110474	1
ESP009	sensitive	PRJNA526797	SAMN11110475	1
ESP011	sensitive	PRJNA526797	SAMN11110476	1
ESP013	sensitive	PRJNA526797	SAMN11110478	1
ESP015	sensitive	PRJNA526797	SAMN11110479	1
ESP020	sensitive	PRJNA526797	SAMN11110480	1
ESP021	sensitive	PRJNA526797	SAMN11110481	1
ESP022	sensitive	PRJNA526797	SAMN11110482	1
ESP024	sensitive	PRJNA526797	SAMN11110484	1
ESP028	sensitive	PRJNA526797	SAMN11110487	1
ESP029	sensitive	PRJNA526797	SAMN11110488	1
ESP031	sensitive	PRJNA526797	SAMN11110489	1
ESP032	sensitive	PRJNA526797	SAMN11110490	1
ESP033	sensitive	PRJNA526797	SAMN11110491	1
ESP034	sensitive	PRJNA526797	SAMN11110492	1
ESP035	sensitive	PRJNA526797	SAMN11110493	1
ESP036	sensitive	PRJNA526797	SAMN11110494	1
ESP037	sensitive	PRJNA526797	SAMN11110495	1
ESP038	sensitive	PRJNA526797	SAMN11110496	1
ESP039	sensitive	PRJNA526797	SAMN11110497	1
ESP040	sensitive	PRJNA526797	SAMN11110498	1
ESP044	sensitive	PRJNA526797	SAMN11110500	1
ESP046	sensitive	PRJNA526797	SAMN11110501	1
ESP050	sensitive	PRJNA526797	SAMN11110503	1
ESP053	sensitive	PRJNA526797	SAMN11110504	1
ESP055	sensitive	PRJNA526797	SAMN11110505	1
ESP057	sensitive	PRJNA526797	SAMN11110506	1
ESP066	sensitive	PRJNA526797	SAMN11110513	1
ESP067	sensitive	PRJNA526797	SAMN11110514	1
ESP071	sensitive	PRJNA526797	SAMN11110518	1
ESP091	sensitive	PRJNA526797	SAMN11110532	1
F1659	sensitive	PRJNA526797	SAMN11110533	1
F1812	sensitive	PRJNA526797	SAMN11110563	1
F1880	sensitive	PRJNA526797	SAMN11110570	1
F2017	sensitive	PRJNA526797	SAMN11110583	1
F2030	sensitive	PRJNA526797	SAMN11110586	1
F2034	sensitive	PRJNA526797	SAMN11110587	1
F2035	sensitive	PRJNA526797	SAMN11110588	1
F2044	sensitive	PRJNA526797	SAMN11110590	1
F2093	sensitive	PRJNA526797	SAMN11110602	1
F2176	sensitive	PRJNA526797	SAMN11110613	1
M70641593	sensitive	PRJNA526797	SAMN11110632	1
M70646050	sensitive	PRJNA526797	SAMN11110633	1
M70646077	sensitive	PRJNA526797	SAMN11110634	1
M70649365	sensitive	PRJNA526797	SAMN11110636	1
MHH0147	sensitive	PRJNA526797	SAMN11110640	1
MHH0426	sensitive	PRJNA526797	SAMN11110641	1
MHH0927	sensitive	PRJNA526797	SAMN11110642	1
MHH14929	sensitive	PRJNA526797	SAMN11110645	1
MHH15015	sensitive	PRJNA526797	SAMN11110647	1
MHH15151	sensitive	PRJNA526797	SAMN11110650	1
MHH15204	sensitive	PRJNA526797	SAMN11110652	1
MHH15275	sensitive	PRJNA526797	SAMN11110654	1
MHH15280	sensitive	PRJNA526797	SAMN11110655	1
MHH16379	sensitive	PRJNA526797	SAMN11110660	1
MHH2419	sensitive	PRJNA526797	SAMN11110678	1
MS1	sensitive	PRJNA526797	SAMN11110679	1
MS5	sensitive	PRJNA526797	SAMN11110681	1
PSAE1401	sensitive	PRJNA526797	SAMN11110682	1
PSAE1438	sensitive	PRJNA526797	SAMN11110683	1
PSAE1439	sensitive	PRJNA526797	SAMN11110684	1
PSAE1630	sensitive	PRJNA526797	SAMN11110685	1
PSAE1642	sensitive	PRJNA526797	SAMN11110688	1
PSAE1656	sensitive	PRJNA526797	SAMN11110694	1
PSAE1742	sensitive	PRJNA526797	SAMN11110695	1
PSAE1745	sensitive	PRJNA526797	SAMN11110696	1
PSAE1872	sensitive	PRJNA526797	SAMN11110698	1
PSAE1903	sensitive	PRJNA526797	SAMN11110699	1
PSAE1912	sensitive	PRJNA526797	SAMN11110700	1
PSAE1934	sensitive	PRJNA526797	SAMN11110701	1
PSAE1970	sensitive	PRJNA526797	SAMN11110702	1
PSAE1975	sensitive	PRJNA526797	SAMN11110703	1
PSAE1984	sensitive	PRJNA526797	SAMN11110704	1
PSAE2325	sensitive	PRJNA526797	SAMN11110709	1
ZG302359	sensitive	PRJNA526797	SAMN11110720	1
ZG302367	sensitive	PRJNA526797	SAMN11110721	1
ZG302368	sensitive	PRJNA526797	SAMN11110722	1
ZG302370	sensitive	PRJNA526797	SAMN11110723	1
ZG302383	sensitive	PRJNA526797	SAMN11110724	1
ZG302431	sensitive	PRJNA526797	SAMN11110725	1
ZG302432	sensitive	PRJNA526797	SAMN11110726	1
ZG302442	sensitive	PRJNA526797	SAMN11110727	1
ZG302451	sensitive	PRJNA526797	SAMN11110728	1
ZG314696	sensitive	PRJNA526797	SAMN11110729	1
ZG314738	sensitive	PRJNA526797	SAMN11110730	1
ZG314777	sensitive	PRJNA526797	SAMN11110731	1
ZG316694	sensitive	PRJNA526797	SAMN11110732	1
ZG316704	sensitive	PRJNA526797	SAMN11110733	1
ZG316716	sensitive	PRJNA526797	SAMN11110734	1
ZG316722	sensitive	PRJNA526797	SAMN11110735	1
M70640096	sensitive	PRJNA526797	SAMN11110631	1
PSAE1645	sensitive	PRJNA526797	SAMN11110689	1
PSAE1647	sensitive	PRJNA526797	SAMN11110690	1
PSAE1649	sensitive	PRJNA526797	SAMN11110691	1
PSAE1651	sensitive	PRJNA526797	SAMN11110692	1
PSAE1654	sensitive	PRJNA526797	SAMN11110693	1
AUS116	resistant	In progress	In progress	2
AUS717	resistant	PRJNA325248	SAMN07424118	2,3
AUS066	resistant	PRJNA325248	SAMN07423955	2,3,5
AUS077	resistant	PRJNA325248	SAMN07423957	2,3,5
AUS327	resistant	PRJNA325248	SAMN07423943	2,3,5
AUS476	resistant	PRJNA325248	SAMN07423933	2,3,5
AUS021	sensitive	PRJNA325248	SAMN07424000	2,3,5
AUS050	sensitive	PRJNA325248	SAMN07423990	2,3,5
AUS054	sensitive	PRJNA325248	SAMN07423954	2,3,5
AUS058	sensitive	PRJNA325248	SAMN07423944	2,3,5
AUS089	sensitive	PRJNA325248	SAMN07423958	2,3,5
AUS148	sensitive	PRJNA325248	SAMN07423969	2,3,5
AUS217	sensitive	PRJNA325248	SAMN07423922	2,3,6
U451	resistant	PRJNA325248	SAMN07424115	2,5
DUN001C	resistant	PRJNA325248	SAMN07424118	2,7
254	resistant	PRJNA791013	SAMN24255268	4
BAXA_008A1	resistant	PRJNA542028	SAMN11606756	4
ORME_001A1	resistant	PRJNA542028	SAMN11606761	4
STCA_006A2	resistant	PRJNA542028	SAMN11606760	4
U0284	resistant	PRJNA325248	SAMN07424104	4
U0288B	resistant	PRJNA325248	SAMN07424105	4
U454A	resistant	PRJNA325248	SAMN07424116	4
30-1	sensitive	PRJNA791013	SAMN24255265	4
005A	sensitive	PRJNA791013	SAMN24255263	4
14-2A	sensitive	PRJNA325248	SAMN07424136	4
BEHO_003A1	sensitive	PRJNA542028	SAMN11606757	4
DUN003B	sensitive	PRJNA325248	SAMN07424128	4
36-1	sensitive	PRJNA757894	SAMN20982200	4, 10
1260410	resistant	PRJNA649313	SAMN15663257	8
1260715	sensitive	PRJNA649313	SAMN15663258	8
1255885	resistant	PRJNA649313	SAMN15663254	8, 9
1266654	resistant	PRJNA649313	SAMN15663261	8, 9
1271047	resistant	PRJNA649313	SAMN15663263	8, 9
1275655	resistant	PRJNA649313	SAMN15663267	8, 9
1281476	resistant	PRJNA649313	SAMN15663271	8, 9
1324459	resistant	PRJNA649313	SAMN15663277	8, 9
1420275	resistant	PRJNA649313	SAMN15663281	8, 9
1586981	resistant	PRJNA649313	SAMN15663286	8, 9
1586994	resistant	PRJNA649313	SAMN15663287	8, 9
1607533	resistant	PRJNA649313	SAMN15663288	8, 9
1690076	resistant	PRJNA649313	SAMN15663290	8, 9
1254434	sensitive	PRJNA649313	SAMN15663253	8,9
1271954	sensitive	PRJNA649313	SAMN15663265	8,9
1275666	sensitive	PRJNA649313	SAMN15663268	8,9
1279293	sensitive	PRJNA649313	SAMN15663269	8,9
1280466	sensitive	PRJNA649313	SAMN15663270	8,9
1292777	sensitive	PRJNA649313	SAMN15663272	8,9
1295835	sensitive	PRJNA649313	SAMN15663273	8,9
1300097	sensitive	PRJNA649313	SAMN15663274	8,9
1313352	sensitive	PRJNA649313	SAMN15663276	8,9
1423253	sensitive	PRJNA649313	SAMN15663282	8,9
1449019	sensitive	PRJNA649313	SAMN15663283	8,9
1 - Khaledi et al. 2020. Predicting antimicrobial resistance in Pseudomonas aeruginosa with machine learning-enabled molecular diagnostics. EMBO Mol Med. 12:e10264. DOI: 10.15252/emmm.201910264
2 - Ramsay et al., 2019. Genomic and phenotypic comparison of environmental and patient-derived isolates of Pseudomonas aeruginosa suggest that antimicrobial resistance is rare within the environment. J med micro. 68:1591-1595. DOI: 10.1099/jmm.0.001085
3 - Kidd et al., 2013. Shared Pseudomonas aeruginosa genotypes are common in Australian cystic fibrosis centres. Eur Respir J. 41(5):1091-1100. DOI: 10.1183/09031936.00060512
4 - Martin et al., 2018. Expression of Pseudomonas aeruginosa antibiotic resistance genes varies greatly during infection in cystic fibrosis patients. Antimicrob Agents Chemother. 62:e01789-18. DOI: 10.1128/AAC.01789-18
5 - Freschi et al., 2019. The Pseudomonas aeruginosa pan-genome provides new insights on its population structure, horizontal gene transfer, and pathogenicity. Genome Biol Evol. 11(1):109-120. DOI: 10.1093/gbe/evy259
6 - Jeukens et al., 2019. Major Release of 161 Whole-Genome Sequences from the International Pseudomonas Consortium Database. Microbiol Resour Announc. 8(13). DOI: 10.1128/mra.00013-19
7 - Wardell et al., 2021. Genome evolution drives transcriptomic and phenotypic adaptation in Pseudomonas aeruginosa during 20 years of infection. 7:000681. DOI: 10.1099/mgen.0.000681
8- Rehman et al., 2021. Gene-gene interactions dictate ciprofloxacin resistance in Pseudomonas aeruginosa and facilitate prediction of resistance phenotype from genome sequence data. Antimicrob Agents Chemother. 65:e02696-20. DOI: 10.1128/AAC.02696-20
9- Thacharodi and Lamont., 2022. Aminoglycoside-modifying enzymes are sufficient to make Pseudomonas aeruginosa clinically resistant to key antibiotics. Antibiotics 11:884. DOI: 10.3390/antibiotics11070884
10- Ramsay et al., 2021. The effects of sub-inhibitory antibiotic concentrations on Pseudomonas aeruginosa: reduced susceptibility due to mutations. Frontiers in Microbiology 12:789550. DOI: 10.3389/fmicb.2021.789550
